# Supplementary material for: The YAP/TEAD Axis as a New Therapeutic Target in Osteosarcoma: Effect of Verteporfin and CA3 on Primary Tumor Growth
Source: Cancers (Basel). 2020 Dec 20;12(12):3847. doi: 10.3390/cancers12123847 (PMC7766439; doi:10.3390/cancers12123847)
Supplement: Supplementary file 1 [file cancers-12-03847-s001.zip]

Archive with 2 entries (2 files):
- cancers-1024990-supplement.pdf
- Figure S6-western blot-Full_uncut_gels.pdf
